# Supplementary material for: Predation Risk Effects of Lady Beetle Menochilus sexmaculatus (Fabricius) on the Melon Aphid, Aphis gossypii Glover
Source: Insects. 2023 Dec 27;15(1):13. doi: 10.3390/insects15010013 (PMC10816753; doi:10.3390/insects15010013)
Supplement: Supplementary file 1 [file insects-15-00013-s001.zip]

Archive with 1 entries (1 files):
- insects-2725121-supplementary.pdf
